# Supplementary material for: Development and Preliminary Evaluation of a Nanoparticle-Assisted PCR Assay for the Detection of Cryptosporidium parvum in Calves
Source: Animals (Basel). 2022 Aug 1;12(15):1953. doi: 10.3390/ani12151953 (PMC9367258; doi:10.3390/ani12151953)
Supplement: Supplementary file 1 [file animals-12-01953-s001.zip]

Archive with 1 entries (1 files):
- animals-1770101-Figure S1.pdf
